# Supplementary material for: Gene-Directed Enzyme Prodrug Therapy by Dendrimer-Like Mesoporous Silica Nanoparticles against Tumor Cells
Source: Nanomaterials (Basel). 2021 May 14;11(5):1298. doi: 10.3390/nano11051298 (PMC8156333; doi:10.3390/nano11051298)
Supplement: Supplementary file 1 [file nanomaterials-11-01298-s001.zip]

Archive with 1 entries (1 files):
- nanomaterials-1203524-supplementary.pdf
